# Supplementary material for: Morphological and phylogenetic analyses reveal a new genus and two new species of Tubakiaceae from China
Source: MycoKeys. 2021 Nov 22;84:185–201. doi: 10.3897/mycokeys.84.73940 (PMC8629905; doi:10.3897/mycokeys.84.73940)
Supplement: XML Treatment for Obovoideisporodochium [file mycokeys.84.73940-treatment1.xml]

<!DOCTYPE tp:taxon-treatment
  PUBLIC "-//TaxonX//DTD Taxonomic Treatment Publishing DTD v0 20100105//EN" "tax-treatment-NSO.dtd">
<tp:taxon-treatment xmlns:tp="http://www.plazi.org/taxpub"><tp:treatment-meta><kwd-group><label>Taxon classification</label><kwd>
              <named-content content-type="kingdom">Fungi</named-content>
            </kwd><kwd>
              <named-content content-type="order">Diaporthales</named-content>
            </kwd><kwd>
              <named-content content-type="family">Tubakiaceae</named-content>
            </kwd></kwd-group><mixed-citation publication-type="journal"><person-group><name><surname>Zhang</surname><given-names>Zhaoxue</given-names></name><name><surname>Mu</surname><given-names>Taichang</given-names></name><name><surname>Liu</surname><given-names>Shubin</given-names></name><name><surname>Liu</surname><given-names>Rongyu</given-names></name><name><surname>Zhang</surname><given-names>Xiuguo</given-names></name><name><surname>Xia</surname><given-names>Jiwen</given-names></name></person-group><article-title>Morphological and phylogenetic analyses reveal a new genus and two new species of <tp:taxon-name><tp:taxon-name-part taxon-name-part-type="family">Tubakiaceae</tp:taxon-name-part></tp:taxon-name> from China</article-title><source>MycoKeys</source><day>22</day><month>11</month><year>2021</year><volume>84</volume><fpage>185</fpage><lpage>201</lpage><pub-id pub-id-type="doi">10.3897/mycokeys.84.73940</pub-id></mixed-citation></tp:treatment-meta><tp:nomenclature><tp:taxon-name>
            <object-id xmlns:xlink="http://www.w3.org/1999/xlink" content-type="arpha" xlink:type="simple">1E1EDA9D-4129-513D-8EAC-E550AB1F4AD1</object-id>
            <tp:taxon-name-part taxon-name-part-type="genus" reg="Obovoideisporodochium">Obovoideisporodochium</tp:taxon-name-part>
            <object-id xmlns:xlink="http://www.w3.org/1999/xlink" content-type="mycobank" xlink:type="simple">841103</object-id>
          </tp:taxon-name><tp:taxon-authority>Z. X. Zhang, J. W. Xia &amp; X. G. Zhang</tp:taxon-authority><tp:taxon-status xmlns:xlink="http://www.w3.org/1999/xlink" xlink:type="simple">gen. nov.</tp:taxon-status></tp:nomenclature><tp:treatment-sec sec-type="type species" id="SECID0ESVBG"><title>Type species.</title><p><italic><tp:taxon-name><tp:taxon-name-part taxon-name-part-type="genus" reg="Obovoideisporodochium">Obovoideisporodochium</tp:taxon-name-part><tp:taxon-name-part taxon-name-part-type="species" reg="lithocarpi">lithocarpi</tp:taxon-name-part></tp:taxon-name></italic> Z. X. Zhang, J. W. Xia &amp; X. G. Zhang</p></tp:treatment-sec><tp:treatment-sec sec-type="etymology" id="SECID0EDWBG"><title>Etymology.</title><p>Composed of “obovoideisporo-” (obovoid spores) and “-dochium” (referring to the conidioma, i.e. sporodochium).</p></tp:treatment-sec><tp:treatment-sec sec-type="description" id="SECID0EIWBG"><title>Description.</title><p>Genus of <tp:taxon-name><tp:taxon-name-part taxon-name-part-type="family">Tubakiaceae</tp:taxon-name-part></tp:taxon-name>. Living as endophyte in leaves and causing leaf spots. Asexual morph: mycelium consisting of septate, smooth and hyaline hyphae, thin-walled. Conidiomata sporodochial, appeared within 20 days or longer, formed on agar surface, slimy, pale bluish-green, semi-submerged. Sporodochial conidiophores densely and irregularly branched, bearing apical whorls of 2–3 phialides; sporodochial phialides monophialidic, subulate to subcylindrical, smooth, thin-walled, tapering towards apex, swelling at base. Conidia formed singly, obovoid to ellipsoid, smooth, thin walled, apex obtuse, base with inconspicuous to conspicuous hilum. Sexual morph: unknown.</p></tp:treatment-sec><tp:treatment-sec sec-type="notes" id="SECID0ETWBG"><title>Notes.</title><p>In the two phylogenetic trees (Figs <xref ref-type="fig" rid="F1">1</xref> and <xref ref-type="fig" rid="F2">2</xref>), <italic><tp:taxon-name><tp:taxon-name-part taxon-name-part-type="genus" reg="Obovoideisporodochium">Obovoideisporodochium</tp:taxon-name-part></tp:taxon-name></italic> is allied to <italic><tp:taxon-name><tp:taxon-name-part taxon-name-part-type="genus" reg="Racheliella">Racheliella</tp:taxon-name-part></tp:taxon-name></italic>, <italic><tp:taxon-name><tp:taxon-name-part taxon-name-part-type="genus" reg="Oblongisporothyrium">Oblongisporothyrium</tp:taxon-name-part></tp:taxon-name></italic> and <italic><tp:taxon-name><tp:taxon-name-part taxon-name-part-type="genus" reg="Paratubakia">Paratubakia</tp:taxon-name-part></tp:taxon-name></italic>, but forms a separate lineage with full support (<abbrev xmlns:xlink="http://www.w3.org/1999/xlink" xlink:title="posterior probabilities" id="ABBRID0E4XBG" xlink:type="simple">PP</abbrev> = 1, <abbrev xmlns:xlink="http://www.w3.org/1999/xlink" xlink:title="Maximum Likelihood" id="ABBRID0EBYBG" xlink:type="simple">ML</abbrev>-BS = 100%), suggesting a genus of its own.</p></tp:treatment-sec><tp:treatment-sec><!--Section generated to contain objects referenced in tp:taxon-treatment.--><fig id="F1" position="float" orientation="portrait"><object-id xmlns:xlink="http://www.w3.org/1999/xlink" content-type="doi" xlink:type="simple">10.3897/mycokeys.84.73940.figure1</object-id><object-id xmlns:xlink="http://www.w3.org/1999/xlink" content-type="arpha" xlink:type="simple">EF1CCC91-56DF-5820-BAAE-D5BA93F7589E</object-id><label>Figure 1.</label><caption><p>Phylogram of <tp:taxon-name><tp:taxon-name-part taxon-name-part-type="family">Tubakiaceae</tp:taxon-name-part></tp:taxon-name>, based on the concatenated <abbrev xmlns:xlink="http://www.w3.org/1999/xlink" xlink:title="internal transcribed spacer" id="ABBRID0ELMBG" xlink:type="simple">ITS</abbrev>, <abbrev xmlns:xlink="http://www.w3.org/1999/xlink" xlink:title="large subunit" id="ABBRID0EPMBG" xlink:type="simple">LSU</abbrev> and <italic><abbrev xmlns:xlink="http://www.w3.org/1999/xlink" xlink:title="RNA polymerase II" id="ABBRID0EUMBG" xlink:type="simple">rpb2</abbrev></italic> sequence alignment. The <abbrev xmlns:xlink="http://www.w3.org/1999/xlink" xlink:title="Bayesian Inference" id="ABBRID0EYMBG" xlink:type="simple">BI</abbrev> and <abbrev xmlns:xlink="http://www.w3.org/1999/xlink" xlink:title="Maximum Likelihood" id="ABBRID0E3MBG" xlink:type="simple">ML</abbrev> bootstrap support values above 0.74 and 74% are shown at the first and second position, respectively. The tree is rooted to <italic><tp:taxon-name><tp:taxon-name-part taxon-name-part-type="genus" reg="Greeneria">Greeneria</tp:taxon-name-part><tp:taxon-name-part taxon-name-part-type="species" reg="uvicola">uvicola</tp:taxon-name-part></tp:taxon-name></italic> (culture <ext-link xmlns:xlink="http://www.w3.org/1999/xlink" ext-link-type="gen" xlink:href="FI12007" xlink:type="simple">FI12007</ext-link>) and ex-type cultures are indicated in bold face. Strains from the current study are in red. Some branches were shortened for layout purposes – these are indicated by two diagonal lines with the number of times a branch was shortened indicated next to the lines.</p></caption><graphic xmlns:xlink="http://www.w3.org/1999/xlink" xlink:href="mycokeys-84-185-g001.jpg" position="float" orientation="portrait" xlink:type="simple" id="oo_613632.jpg"><uri content-type="original_file" xlink:type="simple">https://binary.pensoft.net/fig/613632</uri></graphic></fig><fig id="F2" position="float" orientation="portrait"><object-id xmlns:xlink="http://www.w3.org/1999/xlink" content-type="doi" xlink:type="simple">10.3897/mycokeys.84.73940.figure2</object-id><object-id xmlns:xlink="http://www.w3.org/1999/xlink" content-type="arpha" xlink:type="simple">43F44CFF-09D6-5FD9-B8F4-86793B0ECF08</object-id><label>Figure 2.</label><caption><p>Phylogram of <tp:taxon-name><tp:taxon-name-part taxon-name-part-type="family">Tubakiaceae</tp:taxon-name-part></tp:taxon-name>, based on the concatenated <abbrev xmlns:xlink="http://www.w3.org/1999/xlink" xlink:title="internal transcribed spacer" id="ABBRID0ENRBG" xlink:type="simple">ITS</abbrev>, <italic><abbrev xmlns:xlink="http://www.w3.org/1999/xlink" xlink:title="translation elongation factor 1-alpha" id="ABBRID0ESRBG" xlink:type="simple">tef1</abbrev></italic> and <italic><abbrev xmlns:xlink="http://www.w3.org/1999/xlink" xlink:title="beta-tubulin" id="ABBRID0EXRBG" xlink:type="simple">tub2</abbrev></italic> sequence alignment. The <abbrev xmlns:xlink="http://www.w3.org/1999/xlink" xlink:title="Bayesian Inference" id="ABBRID0E2RBG" xlink:type="simple">BI</abbrev> and <abbrev xmlns:xlink="http://www.w3.org/1999/xlink" xlink:title="Maximum Likelihood" id="ABBRID0E6RBG" xlink:type="simple">ML</abbrev> bootstrap support values above 0.74 and 74% are shown at the first and second position, respectively. The tree is rooted to <italic><tp:taxon-name><tp:taxon-name-part taxon-name-part-type="genus" reg="Greeneria">Greeneria</tp:taxon-name-part><tp:taxon-name-part taxon-name-part-type="species" reg="uvicola">uvicola</tp:taxon-name-part></tp:taxon-name></italic> (culture <ext-link xmlns:xlink="http://www.w3.org/1999/xlink" ext-link-type="gen" xlink:href="FI12007" xlink:type="simple">FI12007</ext-link>) and ex-type cultures are indicated in bold face. Strains from the current study are in red. Some branches were shortened for layout purposes – these are indicated by two diagonal lines with the number of times a branch was shortened indicated next to the lines.</p></caption><graphic xmlns:xlink="http://www.w3.org/1999/xlink" xlink:href="mycokeys-84-185-g002.jpg" position="float" orientation="portrait" xlink:type="simple" id="oo_613633.jpg"><uri content-type="original_file" xlink:type="simple">https://binary.pensoft.net/fig/613633</uri></graphic></fig></tp:treatment-sec></tp:taxon-treatment>
