# Supplementary material for: Morphological and phylogenetic analyses reveal a new genus and two new species of Tubakiaceae from China
Source: MycoKeys. 2021 Nov 22;84:185–201. doi: 10.3897/mycokeys.84.73940 (PMC8629905; doi:10.3897/mycokeys.84.73940)
Supplement: XML Treatment for Obovoideisporodochium lithocarpi [file mycokeys.84.73940-treatment2.xml]

<!DOCTYPE tp:taxon-treatment
  PUBLIC "-//TaxonX//DTD Taxonomic Treatment Publishing DTD v0 20100105//EN" "tax-treatment-NSO.dtd">
<tp:taxon-treatment xmlns:tp="http://www.plazi.org/taxpub"><tp:treatment-meta><kwd-group><label>Taxon classification</label><kwd>
              <named-content content-type="kingdom">Fungi</named-content>
            </kwd><kwd>
              <named-content content-type="order">Diaporthales</named-content>
            </kwd><kwd>
              <named-content content-type="family">Tubakiaceae</named-content>
            </kwd></kwd-group><mixed-citation publication-type="journal"><person-group><name><surname>Zhang</surname><given-names>Zhaoxue</given-names></name><name><surname>Mu</surname><given-names>Taichang</given-names></name><name><surname>Liu</surname><given-names>Shubin</given-names></name><name><surname>Liu</surname><given-names>Rongyu</given-names></name><name><surname>Zhang</surname><given-names>Xiuguo</given-names></name><name><surname>Xia</surname><given-names>Jiwen</given-names></name></person-group><article-title>Morphological and phylogenetic analyses reveal a new genus and two new species of <tp:taxon-name><tp:taxon-name-part taxon-name-part-type="family">Tubakiaceae</tp:taxon-name-part></tp:taxon-name> from China</article-title><source>MycoKeys</source><day>22</day><month>11</month><year>2021</year><volume>84</volume><fpage>185</fpage><lpage>201</lpage><pub-id pub-id-type="doi">10.3897/mycokeys.84.73940</pub-id></mixed-citation></tp:treatment-meta><tp:nomenclature><tp:taxon-name>
            <object-id xmlns:xlink="http://www.w3.org/1999/xlink" content-type="arpha" xlink:type="simple">116C55DA-7F4D-51C3-9577-B3203482C5FB</object-id>
            <tp:taxon-name-part taxon-name-part-type="genus" reg="Obovoideisporodochium">Obovoideisporodochium</tp:taxon-name-part>
            <tp:taxon-name-part taxon-name-part-type="species" reg="lithocarpi">lithocarpi</tp:taxon-name-part>
            <object-id xmlns:xlink="http://www.w3.org/1999/xlink" content-type="mycobank" xlink:type="simple">841104</object-id>
          </tp:taxon-name><tp:taxon-authority>Z. X. Zhang, J. W. Xia &amp; X. G. Zhang</tp:taxon-authority><tp:taxon-status xmlns:xlink="http://www.w3.org/1999/xlink" xlink:type="simple">sp. nov.</tp:taxon-status><xref ref-type="fig" rid="F3">Fig. 3</xref></tp:nomenclature><tp:treatment-sec sec-type="material" id="SECID0ESZBG"><title>Type.</title><p>China, Yunnan Province: Xishuangbanna Tropical Botanical Garden, Chinese Academy of Sciences, on diseased leaves of <italic><tp:taxon-name><tp:taxon-name-part taxon-name-part-type="genus" reg="Lithocarpus">Lithocarpus</tp:taxon-name-part><tp:taxon-name-part taxon-name-part-type="species" reg="fohaiensis">fohaiensis</tp:taxon-name-part></tp:taxon-name></italic> (<tp:taxon-name><tp:taxon-name-part taxon-name-part-type="family">Fagaceae</tp:taxon-name-part></tp:taxon-name>), 11 Sep 2020, Z. X. Zhang, (holotype HSAUP0748, ex-type living culture <abbrev xmlns:xlink="http://www.w3.org/1999/xlink" xlink:title="Shandong Agricultural University Culture Collection" id="ABBRID0EI1BG" xlink:type="simple">SAUCC</abbrev> 0748).</p><fig id="F3" position="float" orientation="portrait"><object-id xmlns:xlink="http://www.w3.org/1999/xlink" content-type="doi" xlink:type="simple">10.3897/mycokeys.84.73940.figure3</object-id><object-id xmlns:xlink="http://www.w3.org/1999/xlink" content-type="arpha" xlink:type="simple">2E744273-458C-5BC6-B31A-49C640DFFA57</object-id><label>Figure 3.</label><caption><p><italic><tp:taxon-name><tp:taxon-name-part taxon-name-part-type="genus" reg="Obovoideisporodochium">Obovoideisporodochium</tp:taxon-name-part><tp:taxon-name-part taxon-name-part-type="species" reg="lithocarpi">lithocarpi</tp:taxon-name-part></tp:taxon-name></italic> (<abbrev xmlns:xlink="http://www.w3.org/1999/xlink" xlink:title="Shandong Agricultural University Culture Collection" id="ABBRID0E61BG" xlink:type="simple">SAUCC</abbrev> 0748). <bold>a</bold> infected leaf of <italic><tp:taxon-name><tp:taxon-name-part taxon-name-part-type="genus" reg="Lithocarpus">Lithocarpus</tp:taxon-name-part><tp:taxon-name-part taxon-name-part-type="species" reg="fohaiensis">fohaiensis</tp:taxon-name-part></tp:taxon-name></italic>; <bold>b</bold> surface of colony after 15 days on MEA; <bold>c</bold> reverse of colony after 15 days on MEA; <bold>d</bold> conidiomata; <bold>e–g</bold> conidiophores, conidiogenous cells and conidia; <bold>h–i</bold> conidia. Scale bars: 10 μm (<bold>e–i</bold>).</p></caption><graphic xmlns:xlink="http://www.w3.org/1999/xlink" xlink:href="mycokeys-84-185-g003.jpg" position="float" orientation="portrait" xlink:type="simple" id="oo_613634.jpg"><uri content-type="original_file" xlink:type="simple">https://binary.pensoft.net/fig/613634</uri></graphic></fig></tp:treatment-sec><tp:treatment-sec sec-type="etymology" id="SECID0EB3BG"><title>Etymology.</title><p>Name refers to the genus of the host plant <italic><tp:taxon-name><tp:taxon-name-part taxon-name-part-type="genus" reg="Lithocarpus">Lithocarpus</tp:taxon-name-part><tp:taxon-name-part taxon-name-part-type="species" reg="fohaiensis">fohaiensis</tp:taxon-name-part></tp:taxon-name></italic>.</p></tp:treatment-sec><tp:treatment-sec sec-type="description" id="SECID0ES3BG"><title>Description.</title><p>Asexual morph: mycelium consisting of septate, smooth and hyaline hyphae, thin-walled, 1.0–2.0 μm. Colonies on <abbrev xmlns:xlink="http://www.w3.org/1999/xlink" xlink:title="potato dextrose agar" id="ABBRID0EY3BG" xlink:type="simple">PDA</abbrev> incubated at 25°C in the dark with an average radial growth rate of 5–6 mm/d and reaching 75–80 mm diam. in 14 d, formed some conspicuous concentric circles, aerial mycelium cottony, white initially, then becoming greyish-sepia. Conidiomata sporodochial, appeared within 20 days or longer, formed on agar surface, slimy, pale bluish-green, semi-submerged. Sporodochial conidiophores densely and irregularly branched, 12.0–26.5 × 1.5–3.0 μm, bearing apical whorls of 2–3 phialides; sporodochial phialides monophialidic, subulate to subcylindrical, 9.5–20.0 × 1.5–3.0 μm, smooth, thin-walled, tapering towards apex, swelling at base. Conidia formed singly, obovoid to ellipsoid, 5.5–8.0 × 2.5–4.0 μm, length/width ratio 1.7–3.1, hyaline, smooth, thin walled, apex obtuse, base with inconspicuous to conspicuous hilum, 0.4–0.9 μm diam. Sexual morph: unknown.</p></tp:treatment-sec><tp:treatment-sec sec-type="description" id="SECID0E33BG"><title>Culture characteristics.</title><p>Cultures incubated on MEA at 25°C in darkness, attaining 52.0–58.0 mm diam. after 14 d (growth rate 3.5–4.0 mm diam./d), grey-white to creamy white with irregular margin, spread like petals from the inside and outside, reverse dark to light brown, distributed in an irregular circle. Conidial formation not observed.</p></tp:treatment-sec><tp:treatment-sec sec-type="Additional specimen examined" id="SECID0EB4BG"><title>Additional specimen examined.</title><p>China, Yunnan Province: Xishuangbanna Tropical Botanical Garden, Chinese Academy of Sciences, on diseased leaves of <italic><tp:taxon-name><tp:taxon-name-part taxon-name-part-type="genus" reg="Lithocarpus">Lithocarpus</tp:taxon-name-part><tp:taxon-name-part taxon-name-part-type="species" reg="fohaiensis">fohaiensis</tp:taxon-name-part></tp:taxon-name></italic> (<tp:taxon-name><tp:taxon-name-part taxon-name-part-type="family">Fagaceae</tp:taxon-name-part></tp:taxon-name>), 11 Sep 2020, Z. X. Zhang, HSAUP0745; living culture <abbrev xmlns:xlink="http://www.w3.org/1999/xlink" xlink:title="Shandong Agricultural University Culture Collection" id="ABBRID0EX4BG" xlink:type="simple">SAUCC</abbrev> 0745.</p></tp:treatment-sec><tp:treatment-sec sec-type="notes" id="SECID0E24BG"><title>Notes.</title><p>In the two phylogenetic trees (Figs <xref ref-type="fig" rid="F1">1</xref> and <xref ref-type="fig" rid="F2">2</xref>), <italic><tp:taxon-name><tp:taxon-name-part taxon-name-part-type="genus" reg="Obovoideisporodochium">Obovoideisporodochium</tp:taxon-name-part><tp:taxon-name-part taxon-name-part-type="species" reg="lithocarpi">lithocarpi</tp:taxon-name-part></tp:taxon-name></italic> is related to <italic><tp:taxon-name><tp:taxon-name-part taxon-name-part-type="genus" reg="Racheliella">Racheliella</tp:taxon-name-part><tp:taxon-name-part taxon-name-part-type="species" reg="wingfieldiana">wingfieldiana</tp:taxon-name-part></tp:taxon-name></italic>, <italic><tp:taxon-name><tp:taxon-name-part taxon-name-part-type="genus" reg="Oblongisporothyrium">Oblongisporothyrium</tp:taxon-name-part><tp:taxon-name-part taxon-name-part-type="species" reg="castanopsidis">castanopsidis</tp:taxon-name-part></tp:taxon-name></italic>, <italic><tp:taxon-name><tp:taxon-name-part taxon-name-part-type="genus" reg="Paratubakia">Paratubakia</tp:taxon-name-part><tp:taxon-name-part taxon-name-part-type="species" reg="subglobosa">subglobosa</tp:taxon-name-part></tp:taxon-name></italic> and <italic><tp:taxon-name><tp:taxon-name-part taxon-name-part-type="genus" reg="Paratubakia">P.</tp:taxon-name-part><tp:taxon-name-part taxon-name-part-type="species" reg="subglobosoides">subglobosoides</tp:taxon-name-part></tp:taxon-name></italic>, but forms a separate single species lineage with full support (<abbrev xmlns:xlink="http://www.w3.org/1999/xlink" xlink:title="posterior probabilities" id="ABBRID0EBAAI" xlink:type="simple">PP</abbrev> = 1, <abbrev xmlns:xlink="http://www.w3.org/1999/xlink" xlink:title="Maximum Likelihood" id="ABBRID0EFAAI" xlink:type="simple">ML</abbrev>-BS = 100%). Furthermore, the conidia of <italic><tp:taxon-name><tp:taxon-name-part taxon-name-part-type="genus" reg="Obovoideisporodochium">O.</tp:taxon-name-part><tp:taxon-name-part taxon-name-part-type="species" reg="lithocarpi">lithocarpi</tp:taxon-name-part></tp:taxon-name></italic> (5.5–8.0 μm × 2.5–4.0 μm) are smaller than those of <italic><tp:taxon-name><tp:taxon-name-part taxon-name-part-type="genus" reg="Racheliella">R.</tp:taxon-name-part><tp:taxon-name-part taxon-name-part-type="species" reg="wingfieldiana">wingfieldiana</tp:taxon-name-part></tp:taxon-name></italic> (11.0–15.0 μm × 6.5–7.5 μm), <italic><tp:taxon-name><tp:taxon-name-part taxon-name-part-type="genus" reg="Oblongisporothyrium">Ob.</tp:taxon-name-part><tp:taxon-name-part taxon-name-part-type="species" reg="castanopsidis">castanopsidis</tp:taxon-name-part></tp:taxon-name></italic> (14.0–17.0 μm × 7.0–9.5 μm), <italic><tp:taxon-name><tp:taxon-name-part taxon-name-part-type="genus" reg="Paratubakia">P.</tp:taxon-name-part><tp:taxon-name-part taxon-name-part-type="species" reg="subglobosa">subglobosa</tp:taxon-name-part></tp:taxon-name></italic> (10.0–13.0 μm × 8.0–11.0 μm) and <italic><tp:taxon-name><tp:taxon-name-part taxon-name-part-type="genus" reg="Paratubakia">P.</tp:taxon-name-part><tp:taxon-name-part taxon-name-part-type="species" reg="subglobosoides">subglobosoides</tp:taxon-name-part></tp:taxon-name></italic> (10.0–12.5 μm × 5.5–10.0 μm) and <italic><tp:taxon-name><tp:taxon-name-part taxon-name-part-type="genus" reg="Racheliella">Racheliella</tp:taxon-name-part></tp:taxon-name></italic>, <italic><tp:taxon-name><tp:taxon-name-part taxon-name-part-type="genus" reg="Oblongisporothyrium">Oblongisporothyrium</tp:taxon-name-part></tp:taxon-name></italic> and <italic><tp:taxon-name><tp:taxon-name-part taxon-name-part-type="genus" reg="Paratubakia">Paratubakia</tp:taxon-name-part></tp:taxon-name></italic> spp. form crustose conidiomata and true pycnothyria.</p></tp:treatment-sec><tp:treatment-sec><!--Section generated to contain objects referenced in tp:taxon-treatment.--><fig id="F1" position="float" orientation="portrait"><object-id xmlns:xlink="http://www.w3.org/1999/xlink" content-type="doi" xlink:type="simple">10.3897/mycokeys.84.73940.figure1</object-id><object-id xmlns:xlink="http://www.w3.org/1999/xlink" content-type="arpha" xlink:type="simple">EF1CCC91-56DF-5820-BAAE-D5BA93F7589E</object-id><label>Figure 1.</label><caption><p>Phylogram of <tp:taxon-name><tp:taxon-name-part taxon-name-part-type="family">Tubakiaceae</tp:taxon-name-part></tp:taxon-name>, based on the concatenated <abbrev xmlns:xlink="http://www.w3.org/1999/xlink" xlink:title="internal transcribed spacer" id="ABBRID0ELMBG" xlink:type="simple">ITS</abbrev>, <abbrev xmlns:xlink="http://www.w3.org/1999/xlink" xlink:title="large subunit" id="ABBRID0EPMBG" xlink:type="simple">LSU</abbrev> and <italic><abbrev xmlns:xlink="http://www.w3.org/1999/xlink" xlink:title="RNA polymerase II" id="ABBRID0EUMBG" xlink:type="simple">rpb2</abbrev></italic> sequence alignment. The <abbrev xmlns:xlink="http://www.w3.org/1999/xlink" xlink:title="Bayesian Inference" id="ABBRID0EYMBG" xlink:type="simple">BI</abbrev> and <abbrev xmlns:xlink="http://www.w3.org/1999/xlink" xlink:title="Maximum Likelihood" id="ABBRID0E3MBG" xlink:type="simple">ML</abbrev> bootstrap support values above 0.74 and 74% are shown at the first and second position, respectively. The tree is rooted to <italic><tp:taxon-name><tp:taxon-name-part taxon-name-part-type="genus" reg="Greeneria">Greeneria</tp:taxon-name-part><tp:taxon-name-part taxon-name-part-type="species" reg="uvicola">uvicola</tp:taxon-name-part></tp:taxon-name></italic> (culture <ext-link xmlns:xlink="http://www.w3.org/1999/xlink" ext-link-type="gen" xlink:href="FI12007" xlink:type="simple">FI12007</ext-link>) and ex-type cultures are indicated in bold face. Strains from the current study are in red. Some branches were shortened for layout purposes – these are indicated by two diagonal lines with the number of times a branch was shortened indicated next to the lines.</p></caption><graphic xmlns:xlink="http://www.w3.org/1999/xlink" xlink:href="mycokeys-84-185-g001.jpg" position="float" orientation="portrait" xlink:type="simple" id="oo_613632.jpg"><uri content-type="original_file" xlink:type="simple">https://binary.pensoft.net/fig/613632</uri></graphic></fig><fig id="F2" position="float" orientation="portrait"><object-id xmlns:xlink="http://www.w3.org/1999/xlink" content-type="doi" xlink:type="simple">10.3897/mycokeys.84.73940.figure2</object-id><object-id xmlns:xlink="http://www.w3.org/1999/xlink" content-type="arpha" xlink:type="simple">43F44CFF-09D6-5FD9-B8F4-86793B0ECF08</object-id><label>Figure 2.</label><caption><p>Phylogram of <tp:taxon-name><tp:taxon-name-part taxon-name-part-type="family">Tubakiaceae</tp:taxon-name-part></tp:taxon-name>, based on the concatenated <abbrev xmlns:xlink="http://www.w3.org/1999/xlink" xlink:title="internal transcribed spacer" id="ABBRID0ENRBG" xlink:type="simple">ITS</abbrev>, <italic><abbrev xmlns:xlink="http://www.w3.org/1999/xlink" xlink:title="translation elongation factor 1-alpha" id="ABBRID0ESRBG" xlink:type="simple">tef1</abbrev></italic> and <italic><abbrev xmlns:xlink="http://www.w3.org/1999/xlink" xlink:title="beta-tubulin" id="ABBRID0EXRBG" xlink:type="simple">tub2</abbrev></italic> sequence alignment. The <abbrev xmlns:xlink="http://www.w3.org/1999/xlink" xlink:title="Bayesian Inference" id="ABBRID0E2RBG" xlink:type="simple">BI</abbrev> and <abbrev xmlns:xlink="http://www.w3.org/1999/xlink" xlink:title="Maximum Likelihood" id="ABBRID0E6RBG" xlink:type="simple">ML</abbrev> bootstrap support values above 0.74 and 74% are shown at the first and second position, respectively. The tree is rooted to <italic><tp:taxon-name><tp:taxon-name-part taxon-name-part-type="genus" reg="Greeneria">Greeneria</tp:taxon-name-part><tp:taxon-name-part taxon-name-part-type="species" reg="uvicola">uvicola</tp:taxon-name-part></tp:taxon-name></italic> (culture <ext-link xmlns:xlink="http://www.w3.org/1999/xlink" ext-link-type="gen" xlink:href="FI12007" xlink:type="simple">FI12007</ext-link>) and ex-type cultures are indicated in bold face. Strains from the current study are in red. Some branches were shortened for layout purposes – these are indicated by two diagonal lines with the number of times a branch was shortened indicated next to the lines.</p></caption><graphic xmlns:xlink="http://www.w3.org/1999/xlink" xlink:href="mycokeys-84-185-g002.jpg" position="float" orientation="portrait" xlink:type="simple" id="oo_613633.jpg"><uri content-type="original_file" xlink:type="simple">https://binary.pensoft.net/fig/613633</uri></graphic></fig></tp:treatment-sec></tp:taxon-treatment>
