# Supplementary material for: Morphological and phylogenetic analyses reveal a new genus and two new species of Tubakiaceae from China
Source: MycoKeys. 2021 Nov 22;84:185–201. doi: 10.3897/mycokeys.84.73940 (PMC8629905; doi:10.3897/mycokeys.84.73940)
Supplement: XML Treatment for Tubakia lushanensis [file mycokeys.84.73940-treatment3.xml]

<!DOCTYPE tp:taxon-treatment
  PUBLIC "-//TaxonX//DTD Taxonomic Treatment Publishing DTD v0 20100105//EN" "tax-treatment-NSO.dtd">
<tp:taxon-treatment xmlns:tp="http://www.plazi.org/taxpub"><tp:treatment-meta><kwd-group><label>Taxon classification</label><kwd>
              <named-content content-type="kingdom">Fungi</named-content>
            </kwd><kwd>
              <named-content content-type="order">Diaporthales</named-content>
            </kwd><kwd>
              <named-content content-type="family">Tubakiaceae</named-content>
            </kwd></kwd-group><mixed-citation publication-type="journal"><person-group><name><surname>Zhang</surname><given-names>Zhaoxue</given-names></name><name><surname>Mu</surname><given-names>Taichang</given-names></name><name><surname>Liu</surname><given-names>Shubin</given-names></name><name><surname>Liu</surname><given-names>Rongyu</given-names></name><name><surname>Zhang</surname><given-names>Xiuguo</given-names></name><name><surname>Xia</surname><given-names>Jiwen</given-names></name></person-group><article-title>Morphological and phylogenetic analyses reveal a new genus and two new species of <tp:taxon-name><tp:taxon-name-part taxon-name-part-type="family">Tubakiaceae</tp:taxon-name-part></tp:taxon-name> from China</article-title><source>MycoKeys</source><day>22</day><month>11</month><year>2021</year><volume>84</volume><fpage>185</fpage><lpage>201</lpage><pub-id pub-id-type="doi">10.3897/mycokeys.84.73940</pub-id></mixed-citation></tp:treatment-meta><tp:nomenclature><tp:taxon-name>
            <object-id xmlns:xlink="http://www.w3.org/1999/xlink" content-type="arpha" xlink:type="simple">32A38215-20E8-5842-8BC2-3BF7497EE959</object-id>
            <tp:taxon-name-part taxon-name-part-type="genus" reg="Tubakia">Tubakia</tp:taxon-name-part>
            <tp:taxon-name-part taxon-name-part-type="species" reg="lushanensis">lushanensis</tp:taxon-name-part>
            <object-id xmlns:xlink="http://www.w3.org/1999/xlink" content-type="mycobank" xlink:type="simple">841105</object-id>
          </tp:taxon-name><tp:taxon-authority>Z. X. Zhang, J. W. Xia &amp; X. G. Zhang</tp:taxon-authority><tp:taxon-status xmlns:xlink="http://www.w3.org/1999/xlink" xlink:type="simple">sp. nov.</tp:taxon-status><xref ref-type="fig" rid="F4">Fig. 4</xref></tp:nomenclature><tp:treatment-sec sec-type="material" id="SECID0ECEAI"><title>Type.</title><p>China, Shandong Province: Zibo Lushan National Forest Park, on diseased leaves of <italic><tp:taxon-name><tp:taxon-name-part taxon-name-part-type="genus" reg="Quercus">Quercus</tp:taxon-name-part><tp:taxon-name-part taxon-name-part-type="species" reg="palustris">palustris</tp:taxon-name-part></tp:taxon-name></italic> Münchh (<tp:taxon-name><tp:taxon-name-part taxon-name-part-type="family">Fagaceae</tp:taxon-name-part></tp:taxon-name>), 20 Sep 2020, Z. X. Zhang, (holotype HSAUP1923, ex-type living culture <abbrev xmlns:xlink="http://www.w3.org/1999/xlink" xlink:title="Shandong Agricultural University Culture Collection" id="ABBRID0EYEAI" xlink:type="simple">SAUCC</abbrev> 1923).</p><fig id="F4" position="float" orientation="portrait"><object-id xmlns:xlink="http://www.w3.org/1999/xlink" content-type="doi" xlink:type="simple">10.3897/mycokeys.84.73940.figure4</object-id><object-id xmlns:xlink="http://www.w3.org/1999/xlink" content-type="arpha" xlink:type="simple">7318935E-7A1F-572F-96E6-8D243697A1EA</object-id><label>Figure 4.</label><caption><p><italic><tp:taxon-name><tp:taxon-name-part taxon-name-part-type="genus" reg="Tubakia">Tubakia</tp:taxon-name-part><tp:taxon-name-part taxon-name-part-type="species" reg="lushanensis">lushanensis</tp:taxon-name-part></tp:taxon-name></italic> (<abbrev xmlns:xlink="http://www.w3.org/1999/xlink" xlink:title="Shandong Agricultural University Culture Collection" id="ABBRID0EPFAI" xlink:type="simple">SAUCC</abbrev> 1923). <bold>a</bold> diseased leaf of <italic><tp:taxon-name><tp:taxon-name-part taxon-name-part-type="genus" reg="Quercus">Quercus</tp:taxon-name-part><tp:taxon-name-part taxon-name-part-type="species" reg="palustris">palustris</tp:taxon-name-part></tp:taxon-name></italic>; <bold>b</bold> surface of colony after 15 days on MEA; <bold>c</bold> reverse of colony after 15 days on MEA; <bold>d</bold> conidiomata; <bold>e–i</bold> conidiogenous cells with conidia; <bold>j–k</bold> conidia. Scale bars: 10 μm (<bold>e–k</bold>).</p></caption><graphic xmlns:xlink="http://www.w3.org/1999/xlink" xlink:href="mycokeys-84-185-g004.jpg" position="float" orientation="portrait" xlink:type="simple" id="oo_613635.jpg"><uri content-type="original_file" xlink:type="simple">https://binary.pensoft.net/fig/613635</uri></graphic></fig></tp:treatment-sec><tp:treatment-sec sec-type="etymology" id="SECID0ERGAI"><title>Etymology</title><p>. Named after the type locality, Lushan National Forest Park.</p></tp:treatment-sec><tp:treatment-sec sec-type="description" id="SECID0EWGAI"><title>Description.</title><p>Asexual morph: Leaf spots irregular, occurring on leaf veins and at leaf edges. Colonies on <abbrev xmlns:xlink="http://www.w3.org/1999/xlink" xlink:title="potato dextrose agar" id="ABBRID0E3GAI" xlink:type="simple">PDA</abbrev> incubated at 25°C in the dark with an average radial growth rate of 5–7 mm/d and occupying an entire 90 mm Petri dish in 14 d, forming some conspicuous concentric circles, aerial mycelium cottony, white initially, then becoming greyish-sepia. Conidiomata pycnidial, usually globose or subglobose when viewed from above, formed on agar surface, black, semi-submerged, up to 200 μm diam. Pycnidial wall composed of an outer layer of yellow-brown, thick-walled textura angularis and an inner layer with hyaline, thin-walled cells. Conidiophores reduced to conidiogenous cells lining the inner cavity, ampulliform or flask-shaped, smooth, hyaline, 9.0–15.0 μm × 2.0–4.0 μm. Conidia solitary, globose to irregular globose, ellipsoid to broad ellipsoid, 10.0–18.0 μm × 7.5–16.0 μm, length/width ratio 1.0–1.7, slightly lighter and wall thin when immature, slightly darker and wall thickened when ripening, smooth, apex rounded, base with peg-like hila, 1.3–2.3 μm diam. Microconidia not observed. Sexual morph not observed.</p></tp:treatment-sec><tp:treatment-sec sec-type="description" id="SECID0EAHAI"><title>Culture characteristics.</title><p>Cultures incubated on MEA at 25°C in darkness, attaining 52.0–56.0 mm diam. after 14 d (growth rate 3.7–4.0 mm diam./d), creamy white to pale brown with regular margin, grey near the centre and hyphae clusters, reverse brown to dark brown rings, heterogeneous colour, with creamy-white edge. Conidial formation not observed.</p></tp:treatment-sec><tp:treatment-sec sec-type="Additional specimen examined" id="SECID0EFHAI"><title>Additional specimen examined.</title><p>China, Shandong Province: Zibo Lushan National Forest Park, on diseased leaves of <italic><tp:taxon-name><tp:taxon-name-part taxon-name-part-type="genus" reg="Quercus">Quercus</tp:taxon-name-part><tp:taxon-name-part taxon-name-part-type="species" reg="palustris">palustris</tp:taxon-name-part></tp:taxon-name></italic> Münchh. (<tp:taxon-name><tp:taxon-name-part taxon-name-part-type="family">Fagaceae</tp:taxon-name-part></tp:taxon-name>), 20 Sep 2020, Z. X. Zhang, HSAUP1921; living culture <abbrev xmlns:xlink="http://www.w3.org/1999/xlink" xlink:title="Shandong Agricultural University Culture Collection" id="ABBRID0E2HAI" xlink:type="simple">SAUCC</abbrev> 1921.</p></tp:treatment-sec><tp:treatment-sec sec-type="notes" id="SECID0E6HAI"><title>Notes.</title><p>The phylogenetic analysis of a combined three-gene alignment (<abbrev xmlns:xlink="http://www.w3.org/1999/xlink" xlink:title="internal transcribed spacer" id="ABBRID0EFIAI" xlink:type="simple">ITS</abbrev>, <italic><abbrev xmlns:xlink="http://www.w3.org/1999/xlink" xlink:title="translation elongation factor 1-alpha" id="ABBRID0EKIAI" xlink:type="simple">tef1</abbrev></italic> and <italic><abbrev xmlns:xlink="http://www.w3.org/1999/xlink" xlink:title="beta-tubulin" id="ABBRID0EPIAI" xlink:type="simple">tub2</abbrev></italic>) showed that <italic><tp:taxon-name><tp:taxon-name-part taxon-name-part-type="genus" reg="Tubakia">T.</tp:taxon-name-part><tp:taxon-name-part taxon-name-part-type="species" reg="lushanensis">lushanensis</tp:taxon-name-part></tp:taxon-name></italic> formed an independent clade and is phylogenetically distinct from its closest sister species <italic><tp:taxon-name><tp:taxon-name-part taxon-name-part-type="genus" reg="Tubakia">T.</tp:taxon-name-part><tp:taxon-name-part taxon-name-part-type="species" reg="seoraksanensis">seoraksanensis</tp:taxon-name-part></tp:taxon-name></italic>. This species can be distinguished from <italic><tp:taxon-name><tp:taxon-name-part taxon-name-part-type="genus" reg="Tubakia">T.</tp:taxon-name-part><tp:taxon-name-part taxon-name-part-type="species" reg="seoraksanensis">seoraksanensis</tp:taxon-name-part></tp:taxon-name></italic> by 65 different nucleotides in the concatenated alignment (21/628 in the <abbrev xmlns:xlink="http://www.w3.org/1999/xlink" xlink:title="internal transcribed spacer" id="ABBRID0EUJAI" xlink:type="simple">ITS</abbrev>, 31/581 in the <italic><abbrev xmlns:xlink="http://www.w3.org/1999/xlink" xlink:title="translation elongation factor 1-alpha" id="ABBRID0EZJAI" xlink:type="simple">tef1</abbrev></italic> and 13/521 in the <italic><abbrev xmlns:xlink="http://www.w3.org/1999/xlink" xlink:title="beta-tubulin" id="ABBRID0E5JAI" xlink:type="simple">tub2</abbrev></italic>). Morphologically, <italic><tp:taxon-name><tp:taxon-name-part taxon-name-part-type="genus" reg="Tubakia">T.</tp:taxon-name-part><tp:taxon-name-part taxon-name-part-type="species" reg="lushanensis">lushanensis</tp:taxon-name-part></tp:taxon-name></italic> differs from <italic><tp:taxon-name><tp:taxon-name-part taxon-name-part-type="genus" reg="Tubakia">T.</tp:taxon-name-part><tp:taxon-name-part taxon-name-part-type="species" reg="seoraksanensis">seoraksanensis</tp:taxon-name-part></tp:taxon-name></italic> in having smaller conidia (10.0–18.0 μm × 7.5–16.0 μm vs. 13.0–25.0 μm × 10.0–15.0 μm) (<xref ref-type="bibr" rid="B31">Yun &amp; Rossman 2011</xref>). Furthermore, the MEA’s colony colour of <italic><tp:taxon-name><tp:taxon-name-part taxon-name-part-type="genus" reg="Tubakia">T.</tp:taxon-name-part><tp:taxon-name-part taxon-name-part-type="species" reg="lushanensis">lushanensis</tp:taxon-name-part></tp:taxon-name></italic> is different from <italic><tp:taxon-name><tp:taxon-name-part taxon-name-part-type="genus" reg="Tubakia">T.</tp:taxon-name-part><tp:taxon-name-part taxon-name-part-type="species" reg="seoraksanensis">seoraksanensis</tp:taxon-name-part></tp:taxon-name></italic> (surface: creamy white, pale brown to grey vs. whitish to pale yellow; reverse: creamy white, brown to dark brown vs. olive brown, light olive brown to yellow; <xref ref-type="bibr" rid="B31">Yun &amp; Rossman 2011</xref>). Therefore, we describe this fungus as a novel species.</p></tp:treatment-sec><ref-list><ref id="B31"><mixed-citation xmlns:xlink="http://www.w3.org/1999/xlink" xlink:type="simple"><person-group><name name-style="western"><surname>Yun</surname><given-names>HY</given-names></name><name name-style="western"><surname>Rossman</surname><given-names>AY</given-names></name></person-group> (<year>2011</year>) <article-title><italic><tp:taxon-name><tp:taxon-name-part taxon-name-part-type="genus">Tubakia</tp:taxon-name-part><tp:taxon-name-part taxon-name-part-type="species">seoraksanensis</tp:taxon-name-part></tp:taxon-name></italic>, a new species from Korea.</article-title><source>Mycotaxon</source><volume>115</volume>: <fpage>369</fpage>–<lpage>373</lpage>. <ext-link xlink:type="simple" ext-link-type="doi" xlink:href="10.5248/115.369">https://doi.org/10.5248/115.369</ext-link></mixed-citation></ref></ref-list></tp:taxon-treatment>
