# Supplementary material for: Morphological and phylogenetic analyses reveal a new genus and two new species of Tubakiaceae from China
Source: MycoKeys. 2021 Nov 22;84:185–201. doi: 10.3897/mycokeys.84.73940 (PMC8629905; doi:10.3897/mycokeys.84.73940)
Supplement: XML Treatment for Tubakia dryinoides [file mycokeys.84.73940-treatment4.xml]

<!DOCTYPE tp:taxon-treatment
  PUBLIC "-//TaxonX//DTD Taxonomic Treatment Publishing DTD v0 20100105//EN" "tax-treatment-NSO.dtd">
<tp:taxon-treatment xmlns:tp="http://www.plazi.org/taxpub"><tp:treatment-meta><kwd-group><label>Taxon classification</label><kwd>
              <named-content content-type="kingdom">Fungi</named-content>
            </kwd><kwd>
              <named-content content-type="order">Diaporthales</named-content>
            </kwd><kwd>
              <named-content content-type="family">Tubakiaceae</named-content>
            </kwd></kwd-group><mixed-citation publication-type="journal"><person-group><name><surname>Zhang</surname><given-names>Zhaoxue</given-names></name><name><surname>Mu</surname><given-names>Taichang</given-names></name><name><surname>Liu</surname><given-names>Shubin</given-names></name><name><surname>Liu</surname><given-names>Rongyu</given-names></name><name><surname>Zhang</surname><given-names>Xiuguo</given-names></name><name><surname>Xia</surname><given-names>Jiwen</given-names></name></person-group><article-title>Morphological and phylogenetic analyses reveal a new genus and two new species of <tp:taxon-name><tp:taxon-name-part taxon-name-part-type="family">Tubakiaceae</tp:taxon-name-part></tp:taxon-name> from China</article-title><source>MycoKeys</source><day>22</day><month>11</month><year>2021</year><volume>84</volume><fpage>185</fpage><lpage>201</lpage><pub-id pub-id-type="doi">10.3897/mycokeys.84.73940</pub-id></mixed-citation></tp:treatment-meta><tp:nomenclature><tp:taxon-name>
            <object-id xmlns:xlink="http://www.w3.org/1999/xlink" content-type="arpha" xlink:type="simple">02FA01CA-3350-52C2-AC67-C51314144C22</object-id>
            <tp:taxon-name-part taxon-name-part-type="genus" reg="Tubakia">Tubakia</tp:taxon-name-part>
            <tp:taxon-name-part taxon-name-part-type="species" reg="dryinoides">dryinoides</tp:taxon-name-part>
          </tp:taxon-name><tp:taxon-authority>C. Nakash., Fungal Systematics and Evolution 1: 80 (2018)</tp:taxon-authority><xref ref-type="fig" rid="F5">Fig. 5</xref></tp:nomenclature><tp:treatment-sec sec-type="description" id="SECID0E5MAI"><title>Description.</title><p>Asexual morph: Living as endophyte in leaves, forming distinct leaf lesions, shape and size variable, subcircular to angular-irregular, pale brown to brown. Colonies on <abbrev xmlns:xlink="http://www.w3.org/1999/xlink" xlink:title="potato dextrose agar" id="ABBRID0EENAI" xlink:type="simple">PDA</abbrev> incubated at 25°C in the dark with an average radial growth rate of 5–7 mm/d and occupying an entire 90 mm Petri dish in 14 d, forming some conspicuous concentric circles, aerial mycelium cottony, white initially, then becoming greyish-sepia. Conidiomata sporodochial, appeared within 14 days or longer, formed on agar surface, slimy, black, semi-submerged. Sporodochial conidiophores densely and irregularly branched, 11.0–24.0 μm × 1.5–5.0 μm, bearing apical whorls of 2–3 phialides; sporodochial phialides monophialidic, subulate to subcylindrical, 9.0–16.0 μm × 1.5–5.0 μm, smooth, thin-walled, apex obtuse to truncate, sometimes forming indistinct periclinal thickenings. Conidia solitary, ellipsoid to obovoid, 6.5–14.0 μm × 4.0–6.0 μm, wall thin, up to 1.0 μm, hyaline to subhyaline, smooth, apex and base broadly rounded, with inconspicuous to conspicuous basal hilum (frill), occasionally somewhat peg-like and truncate when conspicuous. Microconidia not observed. Sexual morph not observed.</p><fig id="F5" position="float" orientation="portrait"><object-id xmlns:xlink="http://www.w3.org/1999/xlink" content-type="doi" xlink:type="simple">10.3897/mycokeys.84.73940.figure5</object-id><object-id xmlns:xlink="http://www.w3.org/1999/xlink" content-type="arpha" xlink:type="simple">10BD180A-993D-55FA-99EE-D9852D939453</object-id><label>Figure 5.</label><caption><p><italic><tp:taxon-name><tp:taxon-name-part taxon-name-part-type="genus" reg="Tubakia">Tubakia</tp:taxon-name-part><tp:taxon-name-part taxon-name-part-type="species" reg="dryinoides">dryinoides</tp:taxon-name-part></tp:taxon-name></italic> (<abbrev xmlns:xlink="http://www.w3.org/1999/xlink" xlink:title="Shandong Agricultural University Culture Collection" id="ABBRID0E2NAI" xlink:type="simple">SAUCC</abbrev> 1924). <bold>a</bold> diseased leaf of <italic><tp:taxon-name><tp:taxon-name-part taxon-name-part-type="genus" reg="Quercus">Quercus</tp:taxon-name-part><tp:taxon-name-part taxon-name-part-type="species" reg="palustris">palustris</tp:taxon-name-part></tp:taxon-name></italic>; <bold>b</bold> surface of colony after 15 days on MEA; <bold>c</bold> reverse of colony after 15 days on MEA; <bold>d</bold> conidiomata; <bold>e–g</bold> conidiophores, conidiogenous cells with conidia; <bold>h–i</bold> conidia. Scale bars: 10 μm (<bold>e–i</bold>).</p></caption><graphic xmlns:xlink="http://www.w3.org/1999/xlink" xlink:href="mycokeys-84-185-g005.jpg" position="float" orientation="portrait" xlink:type="simple" id="oo_613636.jpg"><uri content-type="original_file" xlink:type="simple">https://binary.pensoft.net/fig/613636</uri></graphic></fig></tp:treatment-sec><tp:treatment-sec sec-type="description" id="SECID0E4OAI"><title>Culture characteristics.</title><p>Cultures incubated on MEA at 25°C in darkness, attaining 38.0–42.0 mm diam. after 14 d (growth rate 2.7–3.0 mm diam./d), margin scalloped, at first creamy white, grey near the centre, reverse light brown to dark, with olivaceous edge. Conidial formation not observed.</p></tp:treatment-sec><tp:treatment-sec sec-type="Specimen examined" id="SECID0ECPAI"><title>Specimen examined.</title><p>China, Shandong Province: Zibo Lushan National Forest Park, on diseased leaves of <italic><tp:taxon-name><tp:taxon-name-part taxon-name-part-type="genus" reg="Quercus">Quercus</tp:taxon-name-part><tp:taxon-name-part taxon-name-part-type="species" reg="palustris">palustris</tp:taxon-name-part></tp:taxon-name></italic> (<tp:taxon-name><tp:taxon-name-part taxon-name-part-type="family">Fagaceae</tp:taxon-name-part></tp:taxon-name>), 20 Sep 2020, Z. X. Zhang, HSAUP1924, living culture <abbrev xmlns:xlink="http://www.w3.org/1999/xlink" xlink:title="Shandong Agricultural University Culture Collection" id="ABBRID0EYPAI" xlink:type="simple">SAUCC</abbrev> 1924.</p></tp:treatment-sec><tp:treatment-sec sec-type="notes" id="SECID0E3PAI"><title>Notes.</title><p><xref ref-type="bibr" rid="B2">Braun et al. (2018)</xref> described <italic><tp:taxon-name><tp:taxon-name-part taxon-name-part-type="genus" reg="Tubakia">Tubakia</tp:taxon-name-part><tp:taxon-name-part taxon-name-part-type="species" reg="dryinoides">dryinoides</tp:taxon-name-part></tp:taxon-name></italic>, based on morphological and molecular data. The holotype of <italic><tp:taxon-name><tp:taxon-name-part taxon-name-part-type="genus" reg="Tubakia">T.</tp:taxon-name-part><tp:taxon-name-part taxon-name-part-type="species" reg="dryinoides">dryinoides</tp:taxon-name-part></tp:taxon-name></italic> (NBRC H-11618) was collected from <italic><tp:taxon-name><tp:taxon-name-part taxon-name-part-type="genus" reg="Quercus">Quercus</tp:taxon-name-part><tp:taxon-name-part taxon-name-part-type="species" reg="phillyraeoides">phillyraeoides</tp:taxon-name-part></tp:taxon-name></italic> A. Gray (<xref ref-type="bibr" rid="B2">Braun et al. 2018</xref>). In our current research, isolate (<abbrev xmlns:xlink="http://www.w3.org/1999/xlink" xlink:title="Shandong Agricultural University Culture Collection" id="ABBRID0ELRAI" xlink:type="simple">SAUCC</abbrev> 1924) collected from diseased leaves of <italic><tp:taxon-name><tp:taxon-name-part taxon-name-part-type="genus" reg="Quercus">Quercus</tp:taxon-name-part><tp:taxon-name-part taxon-name-part-type="species" reg="palustris">palustris</tp:taxon-name-part></tp:taxon-name></italic> clustered in the <italic><tp:taxon-name><tp:taxon-name-part taxon-name-part-type="genus" reg="Tubakia">Tubakia</tp:taxon-name-part><tp:taxon-name-part taxon-name-part-type="species" reg="dryinoides">dryinoides</tp:taxon-name-part></tp:taxon-name></italic> clade by strong support (Figs <xref ref-type="fig" rid="F1">1</xref> and <xref ref-type="fig" rid="F2">2</xref>). We, therefore, consider the isolated strain (<abbrev xmlns:xlink="http://www.w3.org/1999/xlink" xlink:title="Shandong Agricultural University Culture Collection" id="ABBRID0ENSAI" xlink:type="simple">SAUCC</abbrev> 1924) as <italic><tp:taxon-name><tp:taxon-name-part taxon-name-part-type="genus" reg="Tubakia">T.</tp:taxon-name-part><tp:taxon-name-part taxon-name-part-type="species" reg="dryinoides">dryinoides</tp:taxon-name-part></tp:taxon-name></italic>. The conidiomata of <italic><tp:taxon-name><tp:taxon-name-part taxon-name-part-type="genus" reg="Tubakia">T.</tp:taxon-name-part><tp:taxon-name-part taxon-name-part-type="species" reg="dryinoides">dryinoides</tp:taxon-name-part></tp:taxon-name></italic> is only known from true pycnothyria and the sporodochial conidiomata of the isolated strain (<abbrev xmlns:xlink="http://www.w3.org/1999/xlink" xlink:title="Shandong Agricultural University Culture Collection" id="ABBRID0EHTAI" xlink:type="simple">SAUCC</abbrev> 1924) is new for <italic><tp:taxon-name><tp:taxon-name-part taxon-name-part-type="genus" reg="Tubakia">T.</tp:taxon-name-part><tp:taxon-name-part taxon-name-part-type="species" reg="dryinoides">dryinoides</tp:taxon-name-part></tp:taxon-name></italic> (<xref ref-type="bibr" rid="B2">Braun et al. 2018</xref>). Additionally, the conidia of our isolate (<abbrev xmlns:xlink="http://www.w3.org/1999/xlink" xlink:title="Shandong Agricultural University Culture Collection" id="ABBRID0E1TAI" xlink:type="simple">SAUCC</abbrev> 1924) is narrower than the original description of <italic><tp:taxon-name><tp:taxon-name-part taxon-name-part-type="genus" reg="Tubakia">T.</tp:taxon-name-part><tp:taxon-name-part taxon-name-part-type="species" reg="dryinoides">dryinoides</tp:taxon-name-part></tp:taxon-name></italic> (4.0–6.0 μm vs. 5.5–10.0 μm; <xref ref-type="bibr" rid="B2">Braun et al. 2018</xref>).</p></tp:treatment-sec><tp:treatment-sec><!--Section generated to contain objects referenced in tp:taxon-treatment.--><fig id="F1" position="float" orientation="portrait"><object-id xmlns:xlink="http://www.w3.org/1999/xlink" content-type="doi" xlink:type="simple">10.3897/mycokeys.84.73940.figure1</object-id><object-id xmlns:xlink="http://www.w3.org/1999/xlink" content-type="arpha" xlink:type="simple">EF1CCC91-56DF-5820-BAAE-D5BA93F7589E</object-id><label>Figure 1.</label><caption><p>Phylogram of <tp:taxon-name><tp:taxon-name-part taxon-name-part-type="family">Tubakiaceae</tp:taxon-name-part></tp:taxon-name>, based on the concatenated <abbrev xmlns:xlink="http://www.w3.org/1999/xlink" xlink:title="internal transcribed spacer" id="ABBRID0ELMBG" xlink:type="simple">ITS</abbrev>, <abbrev xmlns:xlink="http://www.w3.org/1999/xlink" xlink:title="large subunit" id="ABBRID0EPMBG" xlink:type="simple">LSU</abbrev> and <italic><abbrev xmlns:xlink="http://www.w3.org/1999/xlink" xlink:title="RNA polymerase II" id="ABBRID0EUMBG" xlink:type="simple">rpb2</abbrev></italic> sequence alignment. The <abbrev xmlns:xlink="http://www.w3.org/1999/xlink" xlink:title="Bayesian Inference" id="ABBRID0EYMBG" xlink:type="simple">BI</abbrev> and <abbrev xmlns:xlink="http://www.w3.org/1999/xlink" xlink:title="Maximum Likelihood" id="ABBRID0E3MBG" xlink:type="simple">ML</abbrev> bootstrap support values above 0.74 and 74% are shown at the first and second position, respectively. The tree is rooted to <italic><tp:taxon-name><tp:taxon-name-part taxon-name-part-type="genus" reg="Greeneria">Greeneria</tp:taxon-name-part><tp:taxon-name-part taxon-name-part-type="species" reg="uvicola">uvicola</tp:taxon-name-part></tp:taxon-name></italic> (culture <ext-link xmlns:xlink="http://www.w3.org/1999/xlink" ext-link-type="gen" xlink:href="FI12007" xlink:type="simple">FI12007</ext-link>) and ex-type cultures are indicated in bold face. Strains from the current study are in red. Some branches were shortened for layout purposes – these are indicated by two diagonal lines with the number of times a branch was shortened indicated next to the lines.</p></caption><graphic xmlns:xlink="http://www.w3.org/1999/xlink" xlink:href="mycokeys-84-185-g001.jpg" position="float" orientation="portrait" xlink:type="simple" id="oo_613632.jpg"><uri content-type="original_file" xlink:type="simple">https://binary.pensoft.net/fig/613632</uri></graphic></fig><fig id="F2" position="float" orientation="portrait"><object-id xmlns:xlink="http://www.w3.org/1999/xlink" content-type="doi" xlink:type="simple">10.3897/mycokeys.84.73940.figure2</object-id><object-id xmlns:xlink="http://www.w3.org/1999/xlink" content-type="arpha" xlink:type="simple">43F44CFF-09D6-5FD9-B8F4-86793B0ECF08</object-id><label>Figure 2.</label><caption><p>Phylogram of <tp:taxon-name><tp:taxon-name-part taxon-name-part-type="family">Tubakiaceae</tp:taxon-name-part></tp:taxon-name>, based on the concatenated <abbrev xmlns:xlink="http://www.w3.org/1999/xlink" xlink:title="internal transcribed spacer" id="ABBRID0ENRBG" xlink:type="simple">ITS</abbrev>, <italic><abbrev xmlns:xlink="http://www.w3.org/1999/xlink" xlink:title="translation elongation factor 1-alpha" id="ABBRID0ESRBG" xlink:type="simple">tef1</abbrev></italic> and <italic><abbrev xmlns:xlink="http://www.w3.org/1999/xlink" xlink:title="beta-tubulin" id="ABBRID0EXRBG" xlink:type="simple">tub2</abbrev></italic> sequence alignment. The <abbrev xmlns:xlink="http://www.w3.org/1999/xlink" xlink:title="Bayesian Inference" id="ABBRID0E2RBG" xlink:type="simple">BI</abbrev> and <abbrev xmlns:xlink="http://www.w3.org/1999/xlink" xlink:title="Maximum Likelihood" id="ABBRID0E6RBG" xlink:type="simple">ML</abbrev> bootstrap support values above 0.74 and 74% are shown at the first and second position, respectively. The tree is rooted to <italic><tp:taxon-name><tp:taxon-name-part taxon-name-part-type="genus" reg="Greeneria">Greeneria</tp:taxon-name-part><tp:taxon-name-part taxon-name-part-type="species" reg="uvicola">uvicola</tp:taxon-name-part></tp:taxon-name></italic> (culture <ext-link xmlns:xlink="http://www.w3.org/1999/xlink" ext-link-type="gen" xlink:href="FI12007" xlink:type="simple">FI12007</ext-link>) and ex-type cultures are indicated in bold face. Strains from the current study are in red. Some branches were shortened for layout purposes – these are indicated by two diagonal lines with the number of times a branch was shortened indicated next to the lines.</p></caption><graphic xmlns:xlink="http://www.w3.org/1999/xlink" xlink:href="mycokeys-84-185-g002.jpg" position="float" orientation="portrait" xlink:type="simple" id="oo_613633.jpg"><uri content-type="original_file" xlink:type="simple">https://binary.pensoft.net/fig/613633</uri></graphic></fig></tp:treatment-sec><ref-list><ref id="B2"><mixed-citation xmlns:xlink="http://www.w3.org/1999/xlink" xlink:type="simple"><person-group><name name-style="western"><surname>Braun</surname><given-names>U</given-names></name><name name-style="western"><surname>Nakashima</surname><given-names>C</given-names></name><name name-style="western"><surname>Crous</surname><given-names>PW</given-names></name><name name-style="western"><surname>Groenewald</surname><given-names>JZ</given-names></name><name name-style="western"><surname>Moreno-Rico</surname><given-names>O</given-names></name><name name-style="western"><surname>Rooney-Latham</surname><given-names>S</given-names></name><name name-style="western"><surname>Blomquist</surname><given-names>CL</given-names></name><name name-style="western"><surname>Haas</surname><given-names>J</given-names></name><name name-style="western"><surname>Marmolejo</surname><given-names>J</given-names></name></person-group> (<year>2018</year>) Phylogeny and taxonomy of the genus <italic><tp:taxon-name><tp:taxon-name-part taxon-name-part-type="genus">Tubakia</tp:taxon-name-part></tp:taxon-name></italic><italic>s. lat.</italic> Fungal Systematics and Evolution 1: 41–99. <ext-link xlink:type="simple" ext-link-type="doi" xlink:href="10.3114/fuse.2018.01.04">https://doi.org/10.3114/fuse.2018.01.04</ext-link></mixed-citation></ref></ref-list></tp:taxon-treatment>
